# Supplementary material for: External Validation of Two Established Clinical Risk Scores Predicting Outcome after Local Treatment of Colorectal Liver Metastases in a Nationwide Cohort
Source: Cancers (Basel). 2022 May 10;14(10):2356. doi: 10.3390/cancers14102356 (PMC9139295; doi:10.3390/cancers14102356)
Supplement: Supplementary file 1 [file cancers-14-02356-s001.zip]

Archive with 1 entries (1 files):
- cancers-1682282-supplementary.pdf
